# Supplementary material for: Estimating Residence Times of Lymphocytes in Ovine Lymph Nodes
Source: Front Immunol. 2019 Jul 16;10:1492. doi: 10.3389/fimmu.2019.01492 (PMC6646577; doi:10.3389/fimmu.2019.01492)
Supplement: Data Sheet 2 — Three datasets analyzed in the paper. [file Data_Sheet_2.ZIP]

Archive with 4 entries (4 files):
- dataset1.csv
- dataset2.csv
- dataset3.csv
- dataset_explaination.txt
