# Supplementary material for: Estimating Residence Times of Lymphocytes in Ovine Lymph Nodes
Source: Front Immunol. 2019 Jul 16;10:1492. doi: 10.3389/fimmu.2019.01492 (PMC6646577; doi:10.3389/fimmu.2019.01492)
Supplement: Data Sheet 2 — Three datasets analyzed in the paper. [file Data_Sheet_2.ZIP › dataset1.csv]

hour	cells in blood	cells exiting LN
0	2440500000	0
0.85	976200000	NA
0.91	843800000	NA
1.27	NA	2400
1.42	639800000	NA
2.3	562600000	NA
3.18	490900000	NA
4.66	NA	10800
6.19	402600000	NA
7.63	NA	41000
8.74	369500000	NA
10.6	NA	70000
11.73	319900000	NA
13.99	NA	88100
14.7	314400000	NA
16.11	NA	107500
17.26	297800000	NA
19.51	NA	140100
20.65	303300000	NA
22.05	NA	148500
23.62	281300000	NA
25.44	NA	165400
26.6	259200000	NA
28.41	NA	190800
29.56	270200000	NA
31.38	NA	196800
32.55	237200000	NA
34.77	NA	202800
35.53	209600000	NA
36.89	NA	195600
38.92	198500000	NA
40.71	NA	166500
41.46	215100000	NA
43.67	NA	151900
44.44	193000000	NA
46.22	NA	153100
47.41	176500000	NA
50.04	NA	138600
50.8	182000000	NA
52.58	NA	133700
52.93	159900000	NA
55.55	NA	131300
56.75	159900000	NA
57.67	NA	136100
59.31	132400000	NA
61.06	NA	132400
62.71	115800000	NA
64.88	NA	91300
66.09	132400000	NA
67	NA	92500
68.64	115800000	NA
71.24	NA	76700
72.03	126800000	NA
73.36	NA	77900
74.58	110300000	NA
76.75	NA	83900
77.98	99300000	NA
79.72	NA	80200
80.94	104800000	NA
81.84	NA	82600
84.34	99300000	NA
86.08	NA	63200
87.74	88200000	NA
89.05	NA	65600
90.28	88200000	NA
90.74	NA	66800
94.98	NA	46200
97.95	NA	51000
100.92	NA	40100
103.89	NA	44900
106.86	NA	49700
111.52	NA	37600
112.37	NA	41200
115.76	NA	48400
119.58	NA	38700
120.39	77200000	NA
