# Supplementary material for: Estimating Residence Times of Lymphocytes in Ovine Lymph Nodes
Source: Front Immunol. 2019 Jul 16;10:1492. doi: 10.3389/fimmu.2019.01492 (PMC6646577; doi:10.3389/fimmu.2019.01492)
Supplement: Data Sheet 2 — Three datasets analyzed in the paper. [file Data_Sheet_2.ZIP › dataset2.csv]

hour1	%CD4	hour2	%CD8	hour3	%gd-tcells	hour4	Bcells
0	0	0	0	0	0	0	0
11.64	1.024	12	0.634	12	1.556	12.1	0.585
24.53	2.927	24	2.638	24.27	3.778	24.15	2.341
36.23	1.244	36.55	1.675	36	2.148	35.82	1.976
