# Supplementary material for: Estimating Residence Times of Lymphocytes in Ovine Lymph Nodes
Source: Front Immunol. 2019 Jul 16;10:1492. doi: 10.3389/fimmu.2019.01492 (PMC6646577; doi:10.3389/fimmu.2019.01492)
Supplement: Data Sheet 2 — Three datasets analyzed in the paper. [file Data_Sheet_2.ZIP › dataset3.csv]

hour1	RITC output from prescapular	hour2	RITC output from intestinal	hour3	FITC output from prescapular	hour4	FITC output intestinal
0	0	0	0	0	0	0	0
3.84	2.299	3.85	1.553	2.02	0.522	2.03	3.488
5.81	6.272	5.84	3.527	4.04	1.855	3.24	15.241
7.77	14.066	7.81	6.995	4.45	2.301	4.06	32.418
7.81	14.273	7.83	7.084	6.06	4.713	13.11	96.75
9.74	26.498	9.82	12.279	8.08	9.075	22.23	151.607
11.78	43.572	11.78	19.654	10.1	14.052	29.04	111.278
13.01	54.872	12.92	23.896	14.06	22.135	38.03	134.155
15.75	78.295	15.91	37.034	22.36	33.588	46.84	115.914
19.71	99.961	19.93	53.187	29.39	43.513	61.47	121.3
21.53	105.158	22.05	60.0848	36.38	45.062	72.1	84.031
27.99	120.411	27.88	74.723	45.87	35.961	84.82	88.648
35.81	155.466	36.91	86.296	58.56	34.487	93.73	94.012
45.92	130.378	48.41	77.879	73.16	33.781	110.21	87.222
59.2	97.687	59.95	77.154	83.92	26.208	129.21	75.873
72.63	100.023	71.95	35.661	94.76	36.148	150.72	57.68
83.54	110.724	84.22	57.247	108.68	26.302	176.13	61.584
95.03	108.484	95.08	48.827	130.26	24.861	200.86	53.303
109.65	89.504	109.79	41.961	150.59	26.462	NA	NA
130.68	76.64	130.94	38.965	175.94	15.137	NA	NA
150.53	86.614	150.71	15.964	200.08	18.274	NA	NA
174.66	50.157	173.85	30.669	NA	NA	NA	NA
198.26	40.349	200.75	24.618	NA	NA	NA	NA
