# Supplementary material for: Estimating Residence Times of Lymphocytes in Ovine Lymph Nodes
Source: Front Immunol. 2019 Jul 16;10:1492. doi: 10.3389/fimmu.2019.01492 (PMC6646577; doi:10.3389/fimmu.2019.01492)
Supplement: Data Sheet 2 — Three datasets analyzed in the paper. [file Data_Sheet_2.ZIP › dataset_explaination.txt]

dataset1: 
Data was digitized from figure 3 of Frost et.al (1975) "The migration of recirculating autologous and allogeneic lymphocytes through single lymph nodes" Eur. J. Immunol. Lymph was collected from the sheep's efferent lymph ducts of various lymph nodes. These cells were labelled with Cr-51 then reinjected into the animal. The prescapular lymph node was cannulated, and labelled cells exiting this efferent duct were counted to yield the first column of data. The amount of labeled cells in the venous blood was also recorded to yield the second column of data.

dataset2:
Data was digitized from figure 4 of Young et.al (2000) "Subset-specific regulation of the lymphatic exit of recirculating lymphocytes in vivo" J. Immunol. Lymphocytes were collected from efferent lymph and labelled with CellTracker Green, Orange, and CFSE. Lymphocytes were infused into popliteal afferent lymphatics over one hour. Cells were immunophenotyped as they exited the efferent lymph based into the categories of CD8 t cells, CD4 t cells, B cells, or gamma-delta t cells. 

dataset3:
Data was digitized from figure 1 of Reynolds et.al (1982) "T-cell recirculation in the sheep: migratory properties of cells from lymph nodes" J. Immunol. Lymphocytes were collected from the prescapular and intestinal lymph nodes, and labled with RITC or FITC respectively. These cells were then reinjected into the sheep, and cells were collected again as they exited the cannulated prescapular and intestinal lymph nodes. 
